# Supplementary material for: Substitutions in SARS-CoV-2 Mpro Selected by Protease Inhibitor Boceprevir Confer Resistance to Nirmatrelvir
Source: Viruses. 2023 Sep 21;15(9):1970. doi: 10.3390/v15091970 (PMC10536901; doi:10.3390/v15091970)
Supplement: Supplementary file 1 [file viruses-15-01970-s001.zip]

Archive with 1 entries (1 files):
- viruses-2562685-supplementary materials.pdf
